# Supplementary material for: The Integration of Metabolomics and Transcriptomics Provides New Insights for the Identification of Genes Key to Auxin Synthesis at Different Growth Stages of Maize
Source: Int J Mol Sci. 2022 Oct 30;23(21):13195. doi: 10.3390/ijms232113195 (PMC9659120; doi:10.3390/ijms232113195)
Supplement: Supplementary file 1 [file ijms-23-13195-s001.zip]

Archive with 2 entries (2 files):
- Supplementary fig.pdf
- Table S1.pdf
